# Supplementary material for: Phylogenetic classification of Escherichia coli O157:H7 strains of human and bovine origin using a novel set of nucleotide polymorphisms
Source: Genome Biol. 2009 May 22;10(5):R56. doi: 10.1186/gb-2009-10-5-r56 (PMC2718522; doi:10.1186/gb-2009-10-5-r56)
Supplement: Additional data file 1 — STEC O157 strains used in this study with their corresponding PFGE patterns and polymorphism-derived genotypes. [file gb-2009-10-5-r56-S1.xls]

## Sheet: Supplementary Table 1
Supplemental Table. STEC O157 strains used in study with corresponding PFGE patterns and genotypes
Collection	Strain Designation	Source	Country	tir 255 allelea	Applicationb	PFGE pattern	Genotypec	Referenced
USMARC	L47-1	Bovine	USA	A	I	38	NDe	[31]
USMARC	2-2-1	Bovine	USA	A	I	34	6	[31]
USMARC	2-6-2	Bovine	USA	A	I	35	6	[31]
USMARC	2-3	Bovine	USA	A	I	36	6	[31]
USMARC	Show NE 175-1	Bovine	USA	A	I	2	10	[32]
USMARC	Show NE 184-1	Bovine	USA	A	I	2	10	[32]
USMARC	Show NE 235-1	Bovine	USA	A	I	2	10	[32]
USMARC	Show KS 470-1	Bovine	USA	A	I	47	38	[32]
USMARC	SS CO 81-1	Bovine	USA	A	I	ND	38	[32]
USMARC	SS TX 313-1	Bovine	USA	A	I	51	9	[32]
USMARC	SS TX 426-1	Bovine	USA	A	I	52	40	[32]
USMARC	SS TX 754-1	Bovine	USA	A	I	53	41	[32]
USMARC	SS TX 781-1	Bovine	USA	A	I	54	ND	[32]
USMARC	SS NE 1040-1	Bovine	USA	A	I	48	38	[32]
USMARC	SS NE 1183-1	Bovine	USA	A	I	49	10	[32]
USMARC	SS NE 1339-1	Bovine	USA	A	I	20	41	[32]
USMARC	SS NE 1400-1	Bovine	USA	A	I	50	10	[32]
USMARC	WS NE 21-1	Bovine	USA	A	I	2	10	[32]
USMARC	WS NE 48-1	Bovine	USA	A	I	2	10	[32]
USMARC	WS NE 274-2	Bovine	USA	A	I	57	10	[32]
USMARC	WS NE 340-1	Bovine	USA	A	I	2	10	[32]
USMARC	WS TX 886-1	Bovine	USA	A	I	6	41	[32]
USMARC	CO 50-1	Bovine	USA	A	I	33	38	[32]
USMARC	CO 147-1	Bovine	USA	A	I	32	5	[32]
USMARC	TX 265-1	Bovine	USA	A	I	8	4	[32]
USMARC	TX 376-2	Bovine	USA	A	I	56	1	[32]
USMARC	TX 723-1	Bovine	USA	A	I	8	6	[32]
USMARC	TX 864-1	Bovine	USA	A	I	6	41	[32]
USMARC	NE 972-1	Bovine	USA	A	I	45	38	[32]
USMARC	NE 1370-3	Bovine	USA	A	I	44	9	[32]
USMARC	KS 368-1	Bovine	USA	A	I	6	41	[32]
USMARC	KS 546	Bovine	USA	A	I	20	41	[32]
USMARC	N5D2-1	Bovine	USA	A	I	42	10	[34]
USMARC	N2B24-1	Bovine	USA	A	I	2	38	[33]
USMARC	YB14-1	Bovine	USA	A	I	58	10	[33]
USMARC	BB24-1	Bovine	USA	A	I	30	6	[33]
USMARC	19B18-1	Bovine	USA	A	I	27	6	[33]
USMARC	BB27-1	Bovine	USA	A	I	31	6	[33]
USMARC	HB20-3	Bovine	USA	A	I	37	ND	[33]
USMARC	B11-3	Bovine	USA	A	I	29	7	[33]
USMARC	SF26 94-1	Bovine	USA	A	I	46	41	[33]
USMARC	MB9-1	Bovine	USA	A	I	40	ND	[33]
USMARC	MB32-1	Bovine	USA	A	I	39	ND	[33]
USMARC	12B5-1	Bovine	USA	A	I	15	ND	[33]
USMARC	SF18 28-1	Bovine	USA	A	I	25	ND	[33]
USMARC	TB21-1	Bovine	USA	A	I	55	42	[33]
USMARC	N2B53-1	Bovine	USA	A	I	41	7	[33]
USMARC	N8B7-2	Bovine	USA	A	I	43	1	[33]
USMARC	HB6F-2B	Bovine	USA	A	II	NAf	NA	[33]
USMARC	05-1047	Bovine	USA	A	II	NA	NA	[33]
USMARC	05-1093	Bovine	USA	A	II	NA	NA	[33]
USMARC	Ex1-1	Bovine	USA	T	I	64	ND	[31]
USMARC	30-3	Bovine	USA	T	I	17	ND	[31]
USMARC	23-1	Bovine	USA	T	I	11	28	[31]
USMARC	38-1	Bovine	USA	T	I	71	23	[31]
USMARC	105-4-1	Bovine	USA	T	I	17	ND	[31]
USMARC	107-2-1	Bovine	USA	T	I	72	23	[31]
USMARC	120-4-1	Bovine	USA	T	I	14	21	[31]
USMARC	5-11-1	Bovine	USA	T	I	65	28	[31]
USMARC	106-2-2	Bovine	USA	T	I	68	28	[31]
USMARC	107-1-1	Bovine	USA	T	I	69	28	[31]
USMARC	112-5-1	Bovine	USA	T	I	70	18	[31]
USMARC	207-8-1	Bovine	USA	T	I	67	28	[31]
USMARC	209-1-1	Bovine	USA	T	I	28	36	[31]
USMARC	211-2-1	Bovine	USA	T	I	11	28	[31]
USMARC	214-1-1	Bovine	USA	T	I	13	ND	[31]
USMARC	Gim1-1	Bovine	USA	T	I	28	36	[31]
USMARC	3-5-1	Bovine	USA	T	I	17	19	[31]
USMARC	4-3	Bovine	USA	T	I	17	19	[31]
USMARC	NE 122-1	Bovine	USA	T	I	78	18	[32]
USMARC	NE 5-1	Bovine	USA	T	I	79	28	[32]
USMARC	NE 92-1	Bovine	USA	T	I	81	36	[32]
USMARC	NE 81-1	Bovine	USA	T	I	80	37	[32]
USMARC	KS 411-1	Bovine	USA	T	I	76	ND	[32]
USMARC	KS 448-1	Bovine	USA	T	I	77	21	[32]
USMARC	TX 291-1	Bovine	USA	T	I	82	36	[32]
USMARC	TX 349-1	Bovine	USA	T	I	1	ND	[32]
USMARC	TX 931-2	Bovine	USA	T	I	83	36	[32]
USMARC	NE 1060-1	Bovine	USA	T	I	ND	28	[32]
USMARC	NE 1092-2	Bovine	USA	T	I	1	25	[32]
USMARC	NE 1169-1	Bovine	USA	T	I	3	29	[32]
USMARC	TX 909-1	Bovine	USA	T	I	87	36	[32]
USMARC	CO 1185-1	Bovine	USA	T	I	85	36	[32]
USMARC	KS 1534-4A	Bovine	USA	T	I	86	25	[32]
USMARC	LSU 56	Bovine	USA	T	I	2	ND	[32]
USMARC	LSU 58	Bovine	USA	T	I	12	22	[32]
USMARC	CO 713-5	Bovine	USA	T	I	63	28	[32]
USMARC	NE 1127-1	Bovine	USA	T	I	75	29	[32]
USMARC	NE 1270-2	Bovine	USA	T	I	14	21	[32]
USMARC	MARC 6635-2	Bovine	USA	T	I	73	28	[32]
USMARC	TB19-1	Bovine	USA	T	I	84	36	[33]
USMARC	MB40-1	Bovine	USA	T	I	12	24	[33]
USMARC	MB41-1	Bovine	USA	T	I	74	15	[33]
USMARC	1B8-1	Bovine	USA	T	I	62	24	[33]
USMARC	13B3-1	Bovine	USA	T	I	26	ND	[33]
USMARC	17B6-2	Bovine	USA	T	I	61	23	[33]
USMARC	FB12-2	Bovine	USA	T	I	66	28	[33]
USMARC	05-115	Bovine	USA	T	I	59	16	[33]
USMARC	05-955	Bovine	USA	T	I	60	ND	[33]
USMARC	05-1043	Bovine	USA	T	II	NA	NA	[33]
USMARC	05-1082	Bovine	USA	T	II	NA	NA	[33]
USMARC	05-1091	Bovine	USA	T	II	NA	NA	[33]
CDC	USDA 1	Human	USA	T	I	125	27	ESg
CDC	USDA 2	Human	USA	T	I	16	19	ES
CDC	USDA 3	Human	USA	T	I	16	19	ES
CDC	USDA 4	Human	USA	T	I	102	19	ES
CDC	USDA 5	Human	USA	T	I	17	19	ES
CDC	USDA 6	Human	USA	T	I	17	19	ES
CDC	USDA 7	Human	USA	T	I	17	19	ES
CDC	USDA 8	Human	USA	T	I	17	ND	ES
CDC	USDA 9	Human	USA	T	I	17	19	ES
CDC	USDA 10	Human	USA	T	I	3	29	ES
CDC	USDA 11	Human	USA	T	I	3	29	ES
CDC	USDA 12	Human	USA	T	I	3	29	ES
CDC	USDA 13	Human	USA	T	I	3	28	ES
CDC	USDA 14	Human	USA	T	I	3	ND	ES
CDC	USDA 15	Human	USA	T	I	3	31	ES
CDC	USDA 16	Human	USA	T	I	3	31	ES
CDC	USDA 17	Human	USA	T	I	98	28	ES
CDC	USDA 18	Human	USA	T	III	24	21	ES
CDC	USDA 19	Human	USA	T	I	24	ND	ES
CDC	USDA 20	Human	USA	T	I	14	21	ES
CDC	USDA 21	Human	USA	T	I	24	21	ES
CDC	USDA 22	Human	USA	T	I	14	21	ES
CDC	USDA 23	Human	USA	T	I	13	31	ES
CDC	USDA 24	Human	USA	T	I	13	31	ES
CDC	USDA 25	Human	USA	T	III	13	28	ES
CDC	USDA 26	Human	USA	T	I	4	30	ES
CDC	USDA 27	Human	USA	T	I	99	28	ES
CDC	USDA 28	Human	USA	T	I	4	28	ES
CDC	USDA 29	Human	USA	T	I	3	28	ES
CDC	USDA 30	Human	USA	T	I	3	28	ES
CDC	USDA 31	Human	USA	T	I	100	28	ES
CDC	USDA 32	Human	USA	T	I	3	28	ES
CDC	USDA 33	Human	USA	T	I	18	28	ES
CDC	USDA 34	Human	USA	T	I	18	28	ES
CDC	USDA 35	Human	USA	T	II	NA	NA	ES
CDC	USDA 36	Human	USA	T	II	NA	NA	ES
CDC	USDA 37	Human	USA	T	I	3	28	ES
CDC	USDA 38	Human	USA	T	I	17	19	ES
CDC	USDA 39	Human	USA	T	I	101	28	ES
CDC	USDA 40	Human	USA	T	I	103	28	ES
CDC	USDA 42	Human	USA	T	I	17	19	ES
CDC	USDA 43	Human	USA	T	I	104	ND	ES
CDC	USDA 44	Human	USA	T	I	105	24	ES
CDC	USDA 45	Human	USA	T	I	21	28	ES
CDC	USDA 46	Human	USA	T	I	21	28	ES
CDC	USDA 47	Human	USA	T	I	3	28	ES
CDC	USDA 48	Human	USA	T	I	106	28	ES
CDC	USDA 49	Human	USA	T	I	3	31	ES
CDC	USDA 50	Human	USA	T	I	3	31	ES
CDC	USDA 51	Human	USA	T	I	16	19	ES
CDC	USDA 52	Human	USA	T	I	17	19	ES
CDC	USDA 53	Human	USA	T	I	3	28	ES
CDC	USDA 54	Human	USA	T	I	17	33	ES
CDC	USDA 55	Human	USA	T	I	3	28	ES
CDC	USDA 56	Human	USA	T	I	107	28	ES
CDC	USDA 57	Human	USA	T	I	3	28	ES
CDC	USDA 58	Human	USA	T	I	3	29	ES
CDC	USDA 60	Human	USA	T	I	3	28	ES
CDC	USDA 61	Human	USA	T	I	108	28	ES
CDC	USDA 63	Human	USA	T	I	14	21	ES
CDC	USDA 64	Human	USA	T	I	109	30	ES
CDC	USDA 65	Human	USA	T	I	110	17	ES
CDC	USDA 66	Human	USA	T	I	11	28	ES
CDC	USDA 68	Human	USA	T	III	111	31	ES
CDC	USDA 69	Human	USA	T	III	3	31	ES
CDC	USDA 70	Human	USA	T	III	112	31	ES
CDC	USDA 72	Human	USA	T	I	113	29	ES
CDC	USDA 73	Human	USA	T	I	13	30	ES
CDC	USDA 74	Human	USA	T	III	114	ND	ES
CDC	USDA 78	Human	USA	A	III	115	38	ES
CDC	USDA 79	Human	USA	T	I	116	21	ES
CDC	USDA 80	Human	USA	T	I	117	28	ES
CDC	USDA 81	Human	USA	T	I	118	30	ES
CDC	USDA 82	Human	USA	T	I	119	19	ES
CDC	USDA 84	Human	USA	T	I	14	21	ES
CDC	USDA 86	Human	USA	T	I	120	28	ES
CDC	USDA 87	Human	USA	T	I	121	26	ES
CDC	USDA 88	Human	USA	T	I	122	28	ES
CDC	USDA 89	Human	USA	T	I	123	28	ES
CDC	USDA 90	Human	USA	T	I	3	28	ES
CDC	USDA 91	Human	USA	T	I	124	21	ES
EHEC 1-4	TW00116	Human	USA	T	I	ND	ND	[34]
EHEC 1-5	TW00975	Human	USA	T	I	20	28	[34]
EHEC 1-7	TW02883	Human	USA	T	I	94	17	[34]
EHEC 1-2	TW04863	Human	USA	T	I	97	27	[34]
EHEC 1-8	TW05356	Human	USA	T	I	95	35	[34]
EHEC 1-6	TW06555	Human	USA	T	I	96	34	[34]
EHEC 1-3	TW07587	Human	USA	T	I	3	28	[34]
DECA	4B	Human	USA	T	I	92	20	[35]
DECA	3E	Human	USA	T	I	91	17	[35]
DECA	4E	Human	USA	T	I	ND	13	[35]
DECA	3A	Human	USA	T	I	89	28	[35]
DECA	3C	Human	USA	T	I	20	ND	[35]
DECA	3D	Human	USA	T	I	90	ND	[35]
RMID	Sakai	Human	USA	T	I	13	31	[4]
Mandrell	RM 1239	Human	USA	T	I	93	31	[37]
Mandrell	RM 6049	Human	USA	T	III	14	21	[37]
IDPH	31277	Human	USA	T	I	14	21	IDPHh
Acheson-MA	2	Human	USA	T	I	88	30	DAi
WSU	757	Bovine	USA	T	III	153	32	[36]
WSU	817	Bovine	USA	T	III	160	28	[36]
WSU	827	Bovine	USA	T	III	167	33	[36]
WSU	935	Bovine	USA	T	III	170	19	[36]
WSU	961	Bovine	USA	A	III	171	1	[36]
WSU	1015	Bovine	USA	T	III	126	28	[36]
WSU	1041	Bovine	USA	T	III	23	33	[36]
WSU	1048	Bovine	USA	T	III	7	28	[36]
WSU	1053	Bovine	USA	A	III	127	39	[36]
WSU	1104	Bovine	USA	A	III	128	41	[36]
WSU	1119	Bovine	USA	A	III	129	3	[36]
WSU	1124	Bovine	USA	A	III	130	1	[36]
WSU	1136	Bovine	USA	A	III	131	38	[36]
WSU	1159	Bovine	USA	A	III	19	ND	[36]
WSU	1160	Bovine	USA	T	III	132	24	[36]
WSU	1273	Bovine	USA	A	III	133	11	[36]
WSU	1328	Bovine	USA	A	III	134	9	[36]
WSU	2311	Bovine	USA	T	III	23	33	[36]
WSU	2571	Bovine	USA	T	III	23	33	[36]
WSU	3041	Bovine	USA	T	III	135	ND	[36]
WSU	3214	Bovine	USA	A	III	136	1	[36]
WSU	3281	Bovine	USA	A	III	137	1	[36]
WSU	3753	Bovine	USA	T	III	138	29	[36]
WSU	4048	Bovine	USA	T	III	139	28	[36]
WSU	5203	Bovine	USA	T	III	140	28	[36]
WSU	5612	Bovine	USA	T	III	7	29	[36]
WSU	5987	Bovine	USA	T	III	17	19	[36]
WSU	6025	Bovine	USA	A	III	141	12	[36]
WSU	6040	Bovine	USA	T	III	7	29	[36]
WSU	7407	Bovine	Japan	A	III	142	1	[36]
WSU	7409	Bovine	Japan	A	III	143	1	[36]
WSU	7416	Bovine	Japan	T	III	7	28	[36]
WSU	7420	Bovine	Japan	A	III	144	9	[36]
WSU	7421	Bovine	Japan	A	III	145	8	[36]
WSU	7423	Bovine	Japan	A	III	19	2	[36]
WSU	7433	Bovine	Japan	A	III	146	2	[36]
WSU	7436	Bovine	Japan	A	III	25	38	[36]
WSU	7439	Bovine	Japan	A	III	147	ND	[36]
WSU	7460	Bovine	Japan	T	III	148	36	[36]
WSU	7469	Bovine	Japan	T	III	149	18	[36]
WSU	7478	Bovine	Japan	A	III	150	2	[36]
WSU	7484	Bovine	Japan	T	III	5	28	[36]
WSU	7488	Bovine	Japan	A	III	19	2	[36]
WSU	7495	Bovine	Japan	A	III	151	41	[36]
WSU	7500	Bovine	Japan	A	III	152	ND	[36]
WSU	7505	Bovine	Japan	T	III	5	28	[36]
WSU	7622	Bovine	Scotland	T	III	154	19	[36]
WSU	7630	Bovine	Scotland	T	III	155	14	[36]
WSU	7632	Bovine	Scotland	T	III	10	ND	[36]
WSU	7636	Bovine	Scotland	T	III	156	13	[36]
WSU	7637	Bovine	Scotland	T	III	10	14	[36]
WSU	7638	Bovine	Scotland	T	III	10	14	[36]
WSU	7641	Bovine	Scotland	T	III	22	14	[36]
WSU	7644	Bovine	Scotland	T	III	157	14	[36]
WSU	7648	Bovine	Scotland	T	III	158	ND	[36]
WSU	7649	Bovine	Scotland	T	III	159	13	[36]
WSU	7653	Bovine	Scotland	T	III	22	14	[36]
WSU	8176	Bovine	Australia	T	III	161	24	[36]
WSU	8177	Bovine	Australia	A	III	162	ND	[36]
WSU	8179	Bovine	Australia	T	III	163	24	[36]
WSU	8182	Bovine	Australia	T	III	164	24	[36]
WSU	8183	Bovine	Australia	T	III	165	33	[36]
WSU	8184	Bovine	Australia	T	III	9	24	[36]
WSU	8185	Bovine	Australia	A	III	166	1	[36]
WSU	8832	Bovine	USA	T	III	168	28	[36]
WSU	8833	Bovine	USA	T	III	9	23	[36]
WSU	8834	Bovine	USA	T	III	169	28	[36]
WSU	8837	Bovine	USA	T	III	26	23	[36]
aTranslocated intim receptor gene polymorphism tir 255 T>A.
bStrain use: I= polymorphism discovery, polymorphism genotyping, and PFGE; II=polymorphism discovery only; and III= polymorphism genotyping and PFGE.
cGenotype numbers correspond with additional file #4.
dStrain reference.
eNot fully determined. Incomplete scoring of 32 tagging-polymorphism allele genotypes.
fNot applicable.
gProvided by Evangaline Sowers, DHHS, CDC, NCID.
hProvided by the Illinois Department of Public Health, Enteric Lab.
iProvided by Dr. David Acheson, DHHS, FDA, CFSAN, OSCI.
