# Supplementary material for: Phylogenetic classification of Escherichia coli O157:H7 strains of human and bovine origin using a novel set of nucleotide polymorphisms
Source: Genome Biol. 2009 May 22;10(5):R56. doi: 10.1186/gb-2009-10-5-r56 (PMC2718522; doi:10.1186/gb-2009-10-5-r56)
Supplement: Additional data file 2 — Nucleotide polymorphism allele frequencies in STEC O157 strains of bovine and human origin. [file gb-2009-10-5-r56-S2.xls]

## Sheet: Sheet1
Supplemental Table. Nucleotide polymorphism allele frequencies in STEC O157 strains of bovine and human origin
								Bovine strains (n=96)e			Human strains (n=96)f
Positiona	Chromosome segmentb	Locus tag	Product description	Alleles (1,2)c	Amino acids (1,2)d			Allele 1	Allele 2		Allele 1	Allele 2
10817	Backbone	ECs0012	hypothetical protein	gccca[A,G]gtacg		L,P		0.729	0.271		1	0
48371	Backbone	ECs0045	Putative electron transfer flavoprotein FixB	tacct[G,A]gctgt		L		0.884	0.115g		0.71	0.281
94919	Backbone	ECs0086	S-adenosyl-methyltransferase MraW	ctcca[T,C]catcc		I,T		0.885	0.115		1	0
135824	Backbone	Misc feature 1	none annotated	tcagc[C,T]acttt		nah		0.883	0.115		1	0
154544	S-loop #10	ECs0139	putative fimbrial protein	ctgaa[G,A]ccgag		A,V		0.905	0.094		1	0
254349	S-loop #14	ECs0224	hypothetical protein	ttgtt[C,T]gacca		S		0.905	0.094		1	0
259509	S-loop #14	ECs0229	hypothetical protein	aaagc[C,T]gcgat		G,S		0.896	0.104		0.99	0.01
337933	Backbone	ECs0320	putative receptor	gcggg[T,G]ccggt		G		0.875	0.125		0.716	0.281
351630	S-loop #19	ECs0333	putative transcriptional regulator	ataaa[A,C]gtagc		S,R		0.917	0.083		1	0
374416	Backbone	ECs0357	choline dehydrogenase	ctgca[C,T]gcccg		V,M		0.906	0.094		1	0
379516	S-loop #24	Misc feature 1	none annotated	ggggg[G,A]aatgt		na		0.833	0.167		0.347	0.646
432535	Backbone	ECs0407	4-hydroxy-2-ketovalerate aldolase	tcatc[A,G]gtatt		Q,R		0.874	0.125		0.719	0.281
435465	Backbone	ECs0409	nucleoprotein/polynucleotide-associated enzyme	aagac[G,A]cccgt		D,N		0.842	0.156		0.344	0.656
441279	S-loop #31	Misc feature 1	none annotated	atagc[A,T]gttcc		na		0.884	0.115		1	0
446906	Backbone	ECs0419	taurine transporter substrate binding subunit	cgttc[G,T]ctaaa		A,S		0.719	0.281		0.326	0.646
516632	Backbone	ECs0485	cytochrome o ubiquinol oxidase subunit I	ccagc[G,A]atcgt		I		0.906	0.094		1	0
570873	Backbone	ECs0533	bifunctional UDP-sugar hydrolase/5'-nucleotidase	tctgg[C,A]ggcgc		A,Q		0.885	0.115		1	0
621034	Backbone	ECs0560	RhsD	aaaga[G,A]attag		E		0.885	0.115		1	0
633806	Backbone	ECs0575	putative purine permease YbbY	gacgg[C,A]ggtga		A,E		0.87	0.125		0.707	0.281
643381	Backbone	ECs0583	carbamate kinase	atgaa[A,G]cgtga		K		0.865	0.135		1	0
651644	Backbone	ECs0593	putative chaperone	tcatt[C,T]atcat		F		0.833	0.167		0.333	0.646
694781	Backbone	ECs0624	enterobactin/ferric enterobactin esterase	gaatc[C,T]acaaa		P,L		0.906	0.094		1	0
718468	Backbone	ECs0642	putative transcriptional regulator LYSR-type	caacc[C,T]ctgct		G,E		0.906	0.094		1	0
751145	Backbone	ECs0676	PhpB	tagca[G,A]tgtat		L		0.885	0.115		1	0
760089	Backbone	ECs0684	hypothetical protein of polynucleotide	aaccg[C,T]agcca		Q,stopi		0.885	0.115		1	0
825489	S-loop #51	ECs0741	hypothetical protein	ccgga[A,G]cggcg		V,A		0.875	0.125		0.719	0.281
875095	Backbone	ECs0787	UDP-galactose-4-epimerase	aggct[T,C]tgctg		K,R		0.874	0.125		0.719	0.281
889133	Backbone	ECs0799	hypothetical protein	ggcag[A,C]agtaa		R,S		0.594	0.406		0.052	0.948
939207	Backbone	Misc feature 1	none annotated	gatca[G,T]gacgc		na		0.904	0.094		0.979	0.021
1004607	Backbone	ECs0917	putative dehydrogenase	aatcc[C,T]ggatg		P,L		0.896	0.104		0.989	0.01
1096481	Backbone	ECs0997	lipid transporter ATP-binding/permease protein	atcgg[G,A]ctgat		G		0.896	0.104		0.99	0.01
1124089	Backbone	ECs1017	alkanesulfonate transporter permease subunit	aaaaa[C,A]caatc		G,V		0.802	0.198		0.358	0.635
1132962	Backbone	ECs1027	putative fimbrial-like protein	ggggg[G,T]gtgag		G,C		0.5	0.5		0.011	0.979
1133596	Backbone	ECs1028	hypothetical protein	ttaac[A,C]gtaaa		S,R		0.716	0.281		0.333	0.667
1151049	Backbone	ECs1043	hypothetical protein	atact[T,C]ggggc		L		0.917	0.083		0.865	0.135
1216827	Backbone	Misc feature 1	none annotated	aacgg[G,A]ttatt		na		0.896	0.104		0.99	0.01
1220412	Backbone	ECs1136	phosphoanhydride phosphorylase	tgagc[G,A]ccgac		A,T		0.885	0.115		1	0
1327041	Backbone	ECs1265	hypothetical protein	actgc[C,T]aatcc		A		0.874	0.125		0.719	0.281
1356772	S-loop #71	ECs1286	putative (3R)-hydroxymyristol-(acyl carrier protein) dehydratase	ctact[G,T]gggca		L		0.917	0.083		1	0
1398333	S-loop #72	ECs1333	hypothetical protein	ggggg[G,T]tgggt		H,Q		0.906	0.094		0.989	0.01
1442387	S-loop #72	Misc feature 1	none annotated	agcta[T,C]ccccg		na		0.904	0.094		1	0
1455677	S-loop #72	Misc feature 1	none annotated	gggct[A,G]gcgtt		na		0.844	0.156		0.938	0.063
1460599	Backbone	ECs1414	CsgG	ttgcg[G,T]aacag		P,T		0.875	0.125		0.719	0.281
1480931	Backbone	ECs1440	dihydroorotase	gcgcg[G,A]ttggg		T,I		0.896	0.104		0.99	0.01
1667872	Backbone	Misc feature 1	none annotated	ccacg[C,A]caggc		na		0.885	0.115		1	0
1680544	Backbone	ECs1685	alanine racemase	gagcg[C,T]gctcg		A,V		0.865	0.135		1	0
1705191	Backbone	ECs1711	putative sulfate transporter YchM	aagta[C,T]cggaa		V,I		0.885	0.115		1	0
1712795	Backbone	ECs1717	N5-glutamine S-adenosyl-L-methionine-dependent methyltransferase	tcggc[C,T]gctat		R,C		0.888	0.104		1	0
1746040	Backbone	ECs1744	oligopeptide transporter permease	ccaaa[C,T]tggga		L		0.921	0.031		1	0
1874338	Backbone	ECs1879	GABA aminotransferase, PLP-dependent	ttggg[G,A]cagcg		G		0.832	0.167		0.344	0.656
1887159	Backbone	ECs1895	hypothetical protein	atatg[G,A]cccgc		A,T		0.917	0.083		0.865	0.135
1889608	Backbone	ECs1897	putative ATP-binding component of a transport	agtgg[T,G]ccgtg		V,G		0.865	0.135		1	0
1891808	Backbone	Misc feature 1	none annotated	atgct[G,A]cacat		na		0.729	0.271		1	0
1894320	Backbone	ECs1901	hypothetical protein	gattt[C,T]cgtcg		F		0.871	0.125		0.71	0.281
1902413	Backbone	Misc feature 1	none annotated	gttct[A,C]tgtgc		na		0.863	0.135		1	0
1976735	Backbone	ECs2000	putative oxidoreductase	atctg[C,T]gctgt		T,A		0.833	0.167		0.344	0.656
1992068	Backbone	ECs2009	hypothetical protein	cctct[G,A]gatat		L		0.885	0.115		1	0
1998407	Backbone	ECs2014	azoreductase	acatc[G,A]gtgcc		P,L		0.729	0.271		1	0
2018444	Backbone	ECs2034	potassium-tellurite ethidium and proflavin transporter	gccgc[C,T]tggca		A		0.885	0.115		1	0
2022309	Backbone	ECs2037	hypothetical protein	catgt[C,T]gtcgt		V		0.896	0.104		0.99	0.01
2025633	Backbone	ECs2042	hypothetical protein	gacgc[C,A]gtcca		A		0.726	0.271		0.333	0.625
2074398	Backbone	ECs2082	alcohol dehydrogenase	tgagc[G,A]ccacc		G		0.905	0.094		1	0
2076499	Backbone	ECs2083	NAD-linked malate dehydrogenase	tgcag[A,T]atatc		I		0.885	0.115		1	0
2105377	Backbone	Misc feature 1	none annotated	atgtg[A,C]gcaaa		na		0.883	0.115		1	0
2118711	Backbone	ECs2117	predicted lipoprotein	cagcg[A,C]ccctt		S,A		0.91	0.063		1	0
2136172	S-loop #106	Misc feature 1	none annotated	aatag[C,A]gatgc		na		0.896	0.104		0.99	0.01
2260501	Backbone	ECs2294	putative oxidoreductase major subunit	agagg[C,T]accgg		A,V		0.906	0.094		1	0
2313567	Backbone	ECs2343	putative tripeptided transporter permease	gtatg[G,A]tgatg		G,D		0.885	0.115		1	0
2340948	Backbone	Misc feature 1	none annotated	tttac[G,A]gggac		na		0.906	0.094		1	0
2378490	Backbone	ECs2403	putative ARAC-type regulatory protein	tttaa[T,G]atacc		I,L		0.906	0.094		1	0
2446942	Backbone	ECs2470	selenophosphate synthetase	ttcag[C,T]agtga		L		0.875	0.125		0.72	0.271
2479566	Backbone	ECs2503	hypothetical protein	ttgat[G,A]aaaac		E,K		0.87	0.125		1	0
2488046	Backbone	ECs2512	putative diogenase beta subunit	gtatc[A,C]cccct		P,T		0.849	0.146		0.344	0.656
2505783	Backbone	ECs2529	mannose-specific PTS system protein IID	cgtgg[C,A]gtctt		G		0.906	0.094		1	0
2526088	Backbone	ECs2550	putative resistance protein	tccgc[G,T]gttgc		P,E		0.917	0.083		1	0
2562519	Backbone	ECs2586	arginyl-tRNA synthetase	aagca[G,A]cagca		Q		0.906	0.094		1	0
2643813	Backbone	ECs2682	flagellar hook-length control protein	gtacg[C,A]gccgc		R		0.885	0.115		1	0
2648795	Backbone	ECs2690	transcriptional regulator for ctr capsule	gaata[T,C]ctatt		Y		0.896	0.104		0.989	0.01
2651830	Backbone	ECs2694	hypothetical protein	tactg[T,C]ctacc		D,G		0.865	0.135		1	0
2720346	Backbone	ECs2776	hypothetical protein	gattt[A,T]agtac		L,F		0.896	0.104		0.989	0.01
2728024	Backbone	Misc feature 1	none annotated	atcct[G,A]ggtgt		na		0.833	0.167		0.347	0.646
2738488	Backbone	Misc feature 1	none annotated	agaat[C,T]tctcc		na		0.875	0.125		0.716	0.281
2753343	Backbone	ECs2811	DNA gyrase inhibitor	ccagt[A,C]cccat		Y,D		0.906	0.094		1	0
2781740	S-loop #132	ECs2840	putative glycosyl transferase	cgcat[G,A]caagg		C		0.885	0.115		1	0
2806379	Backbone	ECs2862	predicted glycosyl transferase	cctct[T,G]cttcg		E,A		0.865	0.135		1	0
2817081	Backbone	ECs2871	putative assembly protein	tgcaa[C,T]cggag		V,I		0.885	0.115		1	0
2831750	Backbone	ECs2883	multidrug efflux system subunit MdtB	ctatc[G,A]cgctg		A,T		0.874	0.125		0.719	0.281
2845362	Backbone	Misc feature 1	none annotated	catca[C,T]gctgg		na		0.729	0.271		1	0
2849053	Backbone	ECs2898	putative tagatose 6-phosphate kinase 1	gcgga[C,T]taatt		V,I		0.884	0.115		1	0
2849884	Backbone	Misc feature 1	none annotated	aatgg[C,T]aggtg		na		0.895	0.104		1	0
2861671	Backbone	ECs2912	nickel/cobalt efflux protein RcnA	acgcc[T,A]ggttc		W,R		0.885	0.115		1	0
2866726	Backbone	ECs2916	putative chaperone	ttttt[A,T]cacta		V,E		0.594	0.406		0.052	0.948
2871598	Backbone	ECs2920	methionyl-tRNA synthetase	ggcca[C,T]aaagt		H		0.906	0.094		1	0
2890263	Backbone	ECs2931	hypothetical protein	cagcg[G,T]cgaag		G,V		0.865	0.135		1	0
2958126	S-loop #155	Misc feature 1	none annotated	agggc[G,A]cgtct		na		0.885	0.115		1	0
2965572	Backbone	Misc feature 1	none annotated	cgttt[T,C]acgaa		na		0.906	0.094		1	0
3015872	Backbone	ECs3076	putative ATP-dependent helicase	taatc[T,C]tgatg		L,P		0.904	0.094		0.865	0.135
3071231	Backbone	ECs3117	ribonucleotide-diphosphate reductase subunit	gaagc[G,A]ttttt		R,H		0.875	0.125		0.723	0.271
3093043	Backbone	ECs3137	competence damage-inducible protein A	gccat[C,A]attgc		M,I		0.875	0.125		1	0
3115295	Backbone	ECs3158	hypothetical protein	cacgg[T,C]attga		G		0.865	0.135		1	0
3133563	Backbone	Misc feature 1	none annotated	catat[G,A]cacct		na		0.871	0.125		0.938	0.063
3164529	Backbone	ECs3205	predicted flagella assembly protein	tcact[G,T]ccctg		C,F		0.906	0.094		0.979	0.021
3189608	Backbone	ECs3228	hypothetical protein	gaaac[G,A]acgat		D,N		0.916	0.083		1	0
3258948	Backbone	ECs3288	phosphoenolpyruvate-protein phosphotransferase	ctgac[G,A]ccgtc		T		0.589	0.406		0.052	0.948
3287231	Backbone	ECs3317	EutE	ggcgg[G,A]ttgcc		N		0.906	0.094		1	0
3288668	Backbone	Misc feature 1	none annotated	tcagg[G,A]tccag		na		0.875	0.125		1	0
3302647	Backbone	ECs3331	nitrate/nitrite sensor protein NarQ	atgtg[C,A]attgt		H,N		0.863	0.135		1	0
3317241	Backbone	Misc feature 1	none annotated	tactg[G,A]catcc		GA		0.719	0.281		0.323	0.677
3398868	Backbone	Misc feature 1	none annotated	aggga[C,T]ctctg		NA		0.875	0.125		1	0
3399167	Backbone	ECs3414	putative LACI-type transcriptional regulator	accgc[G,A]ccgag		G		0.875	0.125		0.719	0.281
3400766	Backbone	ECs3415	hypothetical protein	gtggt[T,C]ccact		G		0.885	0.115		1	0
3433052	Backbone	ECs3441	hypothetical protein	ttccc[A,G]ctttc		V,A		0.875	0.125		0.719	0.281
3506470	Backbone	ECs3517	hypothetical protein	gaaga[T,G,Cj]cttcc		R,S,R		0.865	0.135		0.989	0.011
3559618	Backbone	ECs3568	transcriptional regulatory protein	gcgcc[G,A]ttctc		N		0.896	0.104		0.99	0.01
3626293	S-loop #194	ECs3635	hypothetical protein	gatgg[C,A]gttct		G		0.833	0.167		0.344	0.656
3632988	Backbone	Misc feature 1	none annotated	aggcg[C,T]aatgg		na		0.792	0.208		0.99	0.01
3672410	Backbone	ECs3675	N-acetylglutamate synthase	tgaaa[G,T]cctgc		A,S		0.968	0.031		0.896	0.104
3682690	Backbone	ECs3679	exonuclease V subunit gamma	aggta[G,A]cggtc		R		0.885	0.115		1	0
3704280	Backbone	ECs3698	low-affinity L-arabinose transport system proton symport protein	agaac[C,T]gagta		G,A		0.875	0.125		0.719	0.281
3777224	Backbone	ECs3766	site-specific tyrosine recombinase XerD	tgcca[G,T]aaggt		F,L		0.833	0.167		0.347	0.646
3778506	Backbone	ECs3767	flavodoxin FldB	cgaaa[T,G]ggcag		M,R		0.798	0.198		0.99	0.01
3819039	Backbone	ECs3808	mannitol-specific PTS system enzyme II	agcag[G,A]caaag		C		0.906	0.094		1	0
3836658	Backbone	ECs3826	hypothetical protein	cggct[G,A]caacg		A,T		0.906	0.094		1	0
3887241	Backbone	ECs3884	hypothetical protein	tcagt[G,A]tcctt		T,I		0.875	0.125		0.719	0.281
3972555	Backbone	ECs3963	putative NADPH dehydrogenase	atccc[C,T]ggcaa		P		0.875	0.125		0.719	0.281
3981176	Backbone	ECs3972	hypothetical protein	cgtaa[G,A]gtaat		T		0.875	0.125		0.719	0.281
4030030	Backbone	ECs4021	putative chaperone	aacac[G,A]gatca		R		0.865	0.135		1	0
4042245	Backbone	ECs4035	hypothetical protein	cccac[T,G]catct		S,R		0.872	0.125		0.719	0.281
4075411	Backbone	ECs4064	50S ribosomal protein L27	gccca[G,A]gcgtt		L		0.758	0.24		1	0
4097565	Backbone	ECs4091	glutamate synthase subunit alpha	cgccg[C,T]attga		R		0.906	0.094		1	0
4155085	Backbone	Misc feature 1	none annotated	gaggt[A,G]acgag		na		0.896	0.104		0.989	0.01
4233965	Backbone	ECs4236	hypothetical protein	ggttt[G,C]gttat		T		0.906	0.094		0.979	0.021
4312163	Backbone	ECs4302	leucine/isoleucine/valine transporter	gtcga[G,T]catta		L,I		0.895	0.104		0.99	0.01
4346377	S-loop #225	ECs4341	3-oxoacyl-(acyl carrier protein) synthase II	gggcg[G,A]cgtga		G,D		0.906	0.094		1	0
4438106	Backbone	Misc feature 1	none annotated	cccgc[A,C]ccccc		na		0.819	0.156		0.356	0.604
4458290	S-loop #232	Misc feature 1	none annotated	aataa[T,C]aagat		na		0.885	0.115		1	0
4460789	Backbone	ECs4434	3-methyl-adenine DNA glycosylase I	agcag[G,A]ctggg		A,T		0.875	0.125		0.719	0.281
4461905	Backbone	ECs4436	biotin sulfoxide reductase	ttcca[C,T]agccg		L		0.726	0.271		1	0
4495839	Backbone	Misc feature 1	none annotated	tattt[A,G]tataa		na		0.905	0.094		1	0
4510159	Backbone	Misc feature 1	none annotated	aatga[G,A]ttaat		na		0.865	0.135		1	0
4518729	S-loop #238	ECs4479	hypothetical protein	cgagt[G,T]ttatc		V		0.874	0.125		0.716	0.281
4537454	Backbone	ECs4494	L-threonine 3-dehydrogenase	gcggc[G,A]cgccg		A,V		0.875	0.125		1	0
4538018	Backbone	ECs4494	L-threonine 3-dehydrogenase	ggatg[G,T]ttttt		T,N		0.99	0.01		0.865	0.135
4588998	S-loop #244	Repeat Region 76	Repeat Region	cttca[G,A]gaaaa		na		0.833	0.167		0.344	0.656
4620714	S-loop #244	Misc feature 1	none annotated	aacct[G,A]gaacg		na		0.885	0.115		1	0
4651111	Backbone	ECs4621	putative ARAC-type regulatory protein	cacca[G,A]tatga		S,N		0.885	0.115		1	0
4654972	Backbone	ECs4624	putative transcriptional regulator	aaaaa[G,A]ctggc		K		0.833	0.167		0.354	0.646
4699007	S-loop #253	ECs4665	Putative fimbrial protein	ttatt[G,A]aacgt		S,L		0.894	0.104		0.99	0.01
4717573	Backbone	ECs4683	tRNA uridine 5-carboxymethylaminomethyl modification enzyme GidA	aaagc[G,T]gcgca		P,Q		0.885	0.115		1	0
4724624	Backbone	Misc feature 1	none annotated	aaggg[G,A]gggta		na		0.832	0.167		0.344	0.656
4759933	Backbone	ECs4716	transcription termination factor Rho	tttgc[C,T]atcct		A		0.875	0.125		0.719	0.281
4771724	Backbone	ECs4726	4-alpha-L-fucosyltransferase	gtgcg[A,C]tcttg		D,A		0.833	0.167		0.344	0.656
4788946	Backbone	ECs4739	diaminopimelate epimerase	actgg[G,C]gcctg		G,A		0.884	0.115		1	0
4800386	Backbone	ECs4749	hypothetical protein	atcgg[C,T]gggca		A,T		0.875	0.125		0.719	0.281
4812043	Backbone	ECs4760	hypothetical protein	gcaga[A,G]tccgg		F,L		0.885	0.115		1	0
4847936	Backbone	Misc feature 1	none annotated	tgacc[C,T]gaaac		na		0.883	0.115		1	0
4855204	Backbone	ECs4793	GTP-binding protein	ctgga[T,G]cgtct		D,E		0.885	0.115		1	0
4900550	Backbone	Misc feature 1	none annotated	gtgct[G,A]tcgat		na		0.792	0.208		0.99	0.01
4908228	Backbone	ECs4841	6-phosphofructokinase	gaaac[C,T]ggtcg		T		0.979	0.021		0.896	0.104
4915608	Backbone	Misc feature 1	none annotated	gtgtg[C,T]ggggt		na		0.885	0.115		1	0
4932548	S-loop #268	ECs4864	RhsH	attgg[G,A]ctgaa		G		0.916	0.083		0.832	0.167
4932900	S-loop #268	ECs4864	RhsH	atgat[A,G]gtcta		S,G		0.943	0.052		1	0
5025437	Backbone	ECs4932	malate synthase	gagtt[A,C]attga		L,F		0.906	0.094		1	0
5082140	S-loop #274	ECs5003	sorbitol-6-phosphate 2-dehydrogenase	cgtcg[A,G]tgcga		I,T		0.906	0.094		1	0
5127673	Backbone	ECs5041	single-strand DNA-binding protein	caggg[C,T]ggttg		G		0.874	0.125		0.719	0.281
5137547	Backbone	ECs5049	acetate permease	cctgc[A,C]cccac		G		0.969	0.031		0.884	0.115
5141169	Backbone	ECs5052	cytochrome c nitrite reductase	ctcgc[G,A]cgatt		R,H		0.969	0.031		0.896	0.104
5170830	Backbone	ECs5077	ribose 1,5-bisposphokinase	atgta[G,A]cgatg		R		0.989	0.01		1	0
5217817	Backbone	ECs5117	thio:disulfide interchange protein precursor	cgcaa[A,T]tgtgc		H,Q		0.875	0.125		0.719	0.281
5218749	Backbone	ECs5117	thio:disulfide interchange protein precursor	gatgg[C,T]gaggc		A,T		0.594	0.406		0.052	0.948
5246821	Backbone	ECs5143	hypothetical protein	gccgc[C,T]agaat		L		0.833	0.167		0.354	0.646
5275434	Backbone	Misc feature 1	none annotated	cgcgc[C,T]atgaa		na		0.875	0.125		0.717	0.271
5293726	Backbone	ECs5193	hypothetical protein	tgaac[T,G]acaag		L,R		0.874	0.125		0.719	0.281
5318477	Backbone	Misc feature 1	none annotated	acggg[C,T]gctac		na		0.875	0.125		0.719	0.281
5328187	Backbone	Misc feature 1	none annotated	atatg[C,T]atttt		na		0.726	0.271		0.356	0.604
5428125	Backbone	ECs5298	hypothetical protein	tttct[G,A]ccacg		A,V		0.885	0.115		0.719	0.281
5448632	Backbone	ECs5313	putative carbon starvation protein	cccac[C,T]agcgg		L		0.875	0.125		0.719	0.281
5473217	Backbone	ECs5337	putative activating enzyme	gcgga[C,T]actgt		C,Y		0.875	0.125		0.716	0.281
aPosition in GenBank accession # NC_002695.
bChromosomal segements shared between STEC O157 and E. coli K-12 are labeled "Backbone". S-loops, chromosome segments observed in STEC O157 and not K-12, are numbered in acordance to ref [4].
cThe nucleotide alleles are shown in the order of their prevalence in the bovine strains (i.e., allele 1 corresponds to the major allele).
dThe amino acid residues are shown in the order of the SNP alleles (i.e., amino acid 1 corresponds to SNP allele 1). Solitary amino acids reflect synonymous polymorphisms.
eAll strains from USMARC collection. Strains with either allele of the tir 255 T>A polymorphism are included.
fStrain RM 6049 not included. One of the 96 human strains had the tir 255 T>A T allele.
gGenotype frequencies that do not sum to 1.00 are the result of rounding errors.
hnot applicable.
iPolymorphism allele codes for a stop codon.
jThe C allele was observed in one strain of human origin.
