# Supplementary material for: Phylogenetic classification of Escherichia coli O157:H7 strains of human and bovine origin using a novel set of nucleotide polymorphisms
Source: Genome Biol. 2009 May 22;10(5):R56. doi: 10.1186/gb-2009-10-5-r56 (PMC2718522; doi:10.1186/gb-2009-10-5-r56)
Supplement: Additional data file 3 — STEC O157 genotypes defined by 178 nucleotide polymorphisms. [file gb-2009-10-5-r56-S3.xls]

## Sheet: Sheet1
Supplemental Table. STEC O157 genotypes defined by 178 nucleotide polymorphisms
Genotype		gccca[A,G]gtacga	tacct[G,A]gctgt	ctcca[T,C]catcc	tcagc[C,T]acttt	ctgaa[G,A]ccgag	ttgtt[C,T]gacca	aaagc[C,T]gcgat	gcggg[T,G]ccggt	ataaa[A,C]gtagc	ctgca[C,T]gcccg	ggggg[G,A]aatgt	tcatc[A,G]gtatt	aagac[G,A]cccgt	atagc[A,T]gttcc	cgttc[G,T]ctaaa	ccagc[G,A]atcgt	tctgg[C,A]ggcgc	aaaga[G,A]attag	gacgg[C,A]ggtga	atgaa[A,G]cgtga	tcatt[C,T]atcat	gaatc[C,T]acaaa	caacc[C,T]ctgct	tagca[G,A]tgtat	aaccg[C,T]agcca	ccgga[A,G]cggcg	aggct[T,C]tgctg	ggcag[A,C]agtaa	gatca[G,T]gacgc	aatcc[C,T]ggatg	atcgg[G,A]ctgat	aaaaa[C,A]caatc	ggggg[G,T]gtgag	ttaac[A,C]gtaaa	atact[T,C]ggggc	aacgg[G,A]ttatt	tgagc[G,A]ccgac	actgc[C,T]aatcc	ctact[G,T]gggca	ggggg[G,T]tgggt	agcta[T,C]ccccg	gggct[A,G]gcgtt	ttgcg[G,T]aacag	gcgcg[G,A]ttggg	ccacg[C,A]caggc	gagcg[C,T]gctcg	aagta[C,T]cggaa	tcggc[C,T]gctat
		10817b	48371	94919	135824	154544	254349	259509	337933	351630	374416	379516	432535	435465	441279	446906	516632	570873	621034	633806	643381	651644	694781	718468	751145	760089	825489	875095	889133	939207	1004607	1096481	1124089	1132962	1133596	1151049	1216827	1220412	1327041	1356772	1398333	1442387	1455677	1460599	1480931	1667872	1680544	1705191	1712795
1		A	G	T	C	G	C	C	T	A	C	G	A	G	A	G	G	C	G	C	A	C	C	C	G	C	A	T	A	G	C	G	C	G	A	T	G	G	C	G	G	T	A	G	G	C	C	C	C
2		A	G	T	C	G	C	C	T	A	C	G	A	G	A	G	G	C	G	C	A	C	C	C	G	C	A	T	A	G	C	G	C	G	A	T	G	G	C	G	G	T	A	G	G	C	C	C	C
3		A	G	T	C	G	C	C	T	A	C	G	A	G	A	G	G	C	G	C	A	C	C	C	G	C	A	T	A	G	C	G	C	G	A	T	G	G	C	G	G	T	A	G	G	C	C	C	C
4		G	G	T	T	G	C	C	T	A	C	G	A	G	A	G	G	C	G	C	G	C	C	C	G	C	A	T	A	G	C	G	C	G	A	T	G	G	C	G	G	T	A	G	G	C	T	C	C
5		G	G	T	Nc	G	C	C	T	A	C	G	A	G	A	G	G	C	G	C	G	C	C	C	G	C	A	T	A	G	C	G	C	G	A	T	G	G	C	G	G	T	A	G	G	C	T	C	C
6		G	G	T	T	G	C	C	T	A	C	G	A	G	A	G	G	C	G	C	G	C	C	C	G	C	A	T	A	G	C	G	C	G	A	T	G	G	C	G	G	T	A	G	G	C	T	C	C
7		G	G	T	T	G	C	C	T	A	C	G	A	G	A	G	G	C	G	C	G	C	C	C	G	C	A	T	A	G	C	G	C	G	A	T	G	G	C	G	G	T	G	G	G	C	T	C	C
8		G	G	T	C	G	C	C	T	A	C	G	A	G	A	G	G	C	G	C	A	C	C	C	G	C	A	T	A	G	C	G	C	G	A	T	G	G	C	G	G	T	A	G	G	C	C	C	C
9		G	G	T	C	G	C	C	T	A	C	G	A	G	A	G	G	C	G	C	A	C	C	C	G	C	A	T	A	G	C	G	C	G	A	T	G	G	C	G	G	T	A	G	G	C	C	C	C
10		G	G	T	C	G	C	C	T	A	C	G	A	G	A	G	G	C	A	C	A	C	C	C	A	T	A	T	A	G	C	G	C	G	A	T	G	G	C	G	G	T	A	G	G	C	C	C	T
11		G	G	T	C	G	C	C	T	A	C	G	A	G	A	G	G	C	G	C	A	C	C	C	A	C	A	T	A	G	C	G	C	G	A	T	G	G	C	G	G	T	A	G	G	C	C	C	T
12		A	G	T	C	G	C	C	T	A	C	G	A	G	A	G	G	C	G	C	A	C	C	C	G	C	A	T	A	G	C	G	C	G	A	T	G	G	C	G	G	T	A	G	G	C	C	C	C
13		A	G	T	C	G	C	C	T	A	C	G	A	G	A	G	G	C	G	C	A	C	C	C	G	C	A	T	A	G	C	G	C	T	A	T	G	G	C	G	G	T	A	G	G	C	C	C	C
14		A	G	T	C	G	C	C	T	A	C	G	A	G	A	T	G	C	G	C	A	C	C	C	G	C	A	T	C	G	C	G	C	T	C	T	G	G	C	G	G	T	A	G	G	C	C	C	C
15		A	G	T	C	G	C	C	T	A	C	G	A	G	A	T	G	C	G	C	A	C	C	C	G	C	A	T	C	G	C	G	C	T	C	T	G	G	C	G	G	T	A	G	G	C	C	C	C
16		A	A	T	C	G	C	C	G	A	C	G	G	G	A	G	G	C	G	A	A	C	C	C	G	C	G	C	C	G	C	G	C	T	A	T	G	G	T	G	G	T	A	T	G	C	C	C	C
17		A	A	T	C	G	C	C	G	A	C	G	G	G	A	G	G	C	G	A	A	C	C	C	G	C	G	C	C	G	C	G	C	T	A	T	G	G	T	G	G	T	A	T	G	C	C	C	N
18		A	A	T	C	G	C	C	G	A	C	G	G	G	A	G	G	C	G	A	A	C	C	C	G	C	G	C	C	G	C	G	C	T	A	C	G	G	T	G	G	N	G	T	G	C	C	C	C
19		A	A	T	C	G	C	C	G	A	C	G	G	G	A	G	G	C	G	A	A	C	C	C	G	C	G	C	C	G	C	G	C	T	A	C	G	G	T	G	G	T	A	T	G	C	C	C	C
20		A	A	T	C	G	C	C	G	A	C	G	G	G	A	G	G	C	G	A	A	C	C	C	G	C	G	C	C	G	C	G	C	T	A	T	G	G	T	G	G	T	A	T	G	C	C	C	C
21		A	A	T	C	G	C	C	G	A	C	G	G	G	A	G	G	C	G	A	A	C	C	C	G	C	G	C	C	G	C	G	C	T	A	T	G	G	T	G	G	T	A	T	G	C	C	C	C
22		A	G	T	C	G	C	T	T	A	C	G	A	G	A	T	G	C	G	C	A	C	C	C	G	C	A	T	C	G	T	A	C	T	C	T	A	G	C	G	G	T	A	G	A	C	C	C	C
23		A	G	T	C	G	C	T	T	A	C	G	A	G	A	T	G	C	G	C	A	C	C	C	G	C	A	T	C	G	T	A	C	T	C	T	A	G	C	G	G	T	A	G	A	C	C	C	C
24		A	G	T	C	G	C	T	T	A	C	G	A	G	A	T	G	C	G	C	A	C	C	C	G	C	A	T	C	G	T	A	C	T	C	T	A	G	C	G	G	T	A	G	A	C	C	C	C
25		A	G	T	C	G	C	T	T	A	C	G	A	G	A	T	G	C	G	C	A	C	C	C	G	C	A	T	C	G	T	A	A	T	C	T	A	G	C	G	G	T	A	G	A	C	C	C	C
26		A	G	T	C	G	C	C	T	A	C	A	A	A	A	N	G	C	G	C	A	T	C	C	G	C	A	T	C	G	C	G	C	T	C	T	G	G	C	N	G	N	A	G	G	C	N	C	C
27		A	G	T	C	G	C	C	T	A	C	A	A	A	A	T	G	C	G	C	A	T	C	C	G	C	A	T	C	G	C	G	A	T	C	T	G	G	C	G	G	T	A	G	G	C	C	C	C
28		A	G	T	C	G	C	C	T	A	C	A	A	A	A	T	G	C	G	C	A	T	C	C	G	C	A	T	C	G	C	G	A	T	C	T	G	G	C	G	G	T	A	G	G	C	C	C	C
29		A	G	T	C	G	C	C	T	A	C	A	A	A	A	T	G	C	G	C	A	T	C	C	G	C	A	T	C	G	C	G	A	T	C	T	G	G	C	G	G	T	G	G	G	C	C	C	C
30		A	G	T	C	G	C	C	T	A	C	A	A	A	A	T	G	C	G	C	A	T	C	C	G	C	A	T	C	G	C	G	A	T	C	T	G	G	C	G	G	T	A	G	G	C	C	C	C
31		A	G	T	C	G	C	C	T	A	C	A	A	A	A	T	G	C	G	C	A	T	C	C	G	C	A	T	C	G	C	G	A	T	C	T	G	G	C	G	G	T	A	G	G	C	C	C	C
32		A	G	T	C	G	C	C	T	A	C	A	A	A	A	T	G	C	G	C	A	T	C	C	G	C	A	T	C	G	C	G	A	G	C	T	G	G	C	G	G	T	A	G	G	C	C	C	C
33		A	G	T	C	G	C	C	T	A	C	G	A	G	A	G	G	C	G	C	A	C	C	C	G	C	A	T	A	G	C	G	C	T	A	T	G	G	C	G	G	T	A	G	G	C	C	C	C
34		A	G	T	C	G	C	C	T	A	C	G	A	G	A	G	G	C	G	C	A	C	C	C	G	C	A	T	A	T	C	G	C	T	A	T	G	G	C	G	G	N	A	G	G	C	C	C	C
35		A	G	T	C	G	C	C	T	A	C	G	A	G	A	G	G	C	G	C	A	C	C	C	G	C	A	T	A	T	C	G	C	T	A	T	G	G	C	G	T	N	G	G	G	C	C	C	C
36		A	G	T	C	A	T	C	T	C	T	G	A	G	A	G	A	C	G	C	A	C	C	T	G	C	A	T	A	T	C	G	C	T	A	T	G	G	C	G	T	C	G	G	G	C	C	C	C
37		A	G	T	C	A	T	C	T	A	T	G	A	G	A	G	A	C	G	C	A	C	C	T	G	C	A	T	A	T	C	G	C	T	A	T	G	G	C	G	T	C	G	G	G	C	C	C	C
38		A	G	T	C	G	C	C	T	A	C	G	A	G	A	G	G	C	G	C	A	C	C	C	G	C	A	T	A	G	C	G	C	G	A	T	G	G	C	G	G	T	A	G	G	C	C	C	C
39		A	G	T	C	G	C	C	T	A	C	G	A	G	T	G	G	C	G	C	A	C	C	C	G	C	A	T	A	G	C	G	C	G	A	T	G	A	C	G	N	T	A	G	G	A	C	T	C
40		A	G	C	C	G	C	C	T	A	C	G	A	G	T	G	G	A	G	C	A	C	C	C	G	C	A	T	A	G	C	G	C	G	A	T	G	A	C	G	G	T	A	G	G	A	C	T	C
41		A	G	C	C	G	C	C	T	A	C	G	A	G	T	G	G	A	G	C	A	C	T	C	G	C	A	T	A	G	C	G	C	G	A	T	G	A	C	T	G	T	A	G	G	A	C	T	C
42		A	G	C	C	G	C	C	T	A	C	G	A	G	T	G	G	A	G	C	A	C	T	C	G	C	A	T	A	G	C	G	C	G	A	T	G	A	C	G	G	T	A	G	G	A	C	T	N
aSNP alleles are enclosed in brackets. Five nucleotides of flanking sequence on the 5' and 3' ends are included from bottom to top, respectively.
bNucleotide position in GenBank accession # NC_002695.
cMissing data.
[truncated: 130 more columns]
