# Supplementary material for: Phylogenetic classification of Escherichia coli O157:H7 strains of human and bovine origin using a novel set of nucleotide polymorphisms
Source: Genome Biol. 2009 May 22;10(5):R56. doi: 10.1186/gb-2009-10-5-r56 (PMC2718522; doi:10.1186/gb-2009-10-5-r56)
Supplement: Additional data file 4 — STEC O157 genotypes defined by a minimal set of 32 nucleotide polymorphisms. [file gb-2009-10-5-r56-S4.xls]

## Sheet: Sheet1
Supplemental Table. STEC O157 genotypes defined by 32 nucleotide polymorphisms
Genotype	94919a	259509	351630	374416	621034	643381	694781	751145	825489	889133	1124089	1132962	1455677	1705191	1887159	1976735	1998407	2526088	2753343	3015872	3133563	3164529	3288668	3506470	3632988	4438106	4538018	4908228	4932548	5137547	5141169	5428125
1	T	C	A	C	G	A	C	G	A	A	C	G	A	C	G	C	G	G	A	T	G	G	G	T	C	A	G	C	G	A	G	G
2	T	C	A	C	G	A	C	G	A	A	C	G	A	C	G	C	G	G	A	T	G	G	G	T	C	A	G	C	G	C	G	G
3	T	C	A	C	G	A	C	G	A	A	C	G	A	C	G	C	G	G	C	T	G	G	G	T	C	A	G	C	G	A	G	G
4	T	C	A	C	G	G	C	G	A	A	C	G	A	C	G	C	A	G	A	T	G	G	G	T	C	A	G	C	G	A	G	G
5	T	C	A	C	G	G	C	G	A	A	C	G	A	C	G	C	A	G	A	T	A	G	A	T	C	A	G	C	G	A	G	G
6	T	C	A	C	G	G	C	G	A	A	C	G	A	C	G	C	A	G	A	T	G	G	A	T	C	A	G	C	G	A	G	G
7	T	C	A	C	G	G	C	G	A	A	C	G	G	C	G	C	A	G	A	T	G	G	A	T	C	A	G	C	G	A	G	G
8	T	C	A	C	G	A	C	G	A	A	C	G	A	C	G	C	A	G	A	T	G	G	G	T	C	C	G	C	G	A	G	G
9	T	C	A	C	G	A	C	G	A	A	C	G	A	C	G	C	A	G	A	T	G	G	G	T	C	A	G	C	G	A	G	G
10	T	C	A	C	A	A	C	A	A	A	C	G	A	C	G	C	A	G	A	T	G	G	G	T	C	A	G	C	G	A	G	G
11	T	C	A	C	G	A	C	A	A	A	C	G	A	C	G	C	A	G	A	T	G	G	G	T	C	A	G	C	G	A	G	G
12	T	C	A	C	G	A	C	G	A	A	C	G	A	C	G	C	G	G	A	T	A	G	G	T	C	A	G	C	G	A	G	G
13	T	C	A	C	G	A	C	G	A	A	C	T	A	C	G	C	G	G	A	T	G	G	G	T	C	A	G	C	G	A	G	G
14	T	C	A	C	G	A	C	G	A	C	C	T	A	C	G	C	G	G	A	T	G	G	G	T	C	A	G	C	G	A	G	G
15	T	C	A	C	G	A	C	G	A	C	C	T	A	C	G	C	G	G	A	C	G	G	G	T	C	A	G	C	G	A	G	G
16	T	C	A	C	G	A	C	G	G	C	C	T	A	C	G	C	G	G	A	T	G	G	G	T	C	A	G	C	A	A	G	G
17	T	C	A	C	G	A	C	G	G	C	C	T	A	C	G	C	G	G	A	T	G	G	G	T	C	A	G	C	A	A	G	A
18	T	C	A	C	G	A	C	G	G	C	C	T	G	C	A	C	G	G	A	C	G	G	G	T	C	A	G	C	A	A	G	A
19	T	C	A	C	G	A	C	G	G	C	C	T	A	C	A	C	G	G	A	C	G	G	G	T	C	A	G	C	A	A	G	A
20	T	C	A	C	G	A	C	G	G	C	C	T	A	C	G	C	G	G	A	T	G	G	G	T	C	A	G	C	G	C	G	A
21	T	C	A	C	G	A	C	G	G	C	C	T	A	C	G	C	G	G	A	T	G	G	G	T	C	A	G	C	G	C	A	A
22	T	T	A	C	G	A	C	G	A	C	C	T	A	C	G	C	G	G	A	T	A	G	G	T	C	A	G	C	G	A	G	G
23	T	T	A	C	G	A	C	G	A	C	C	T	A	C	G	C	G	G	A	T	G	G	G	G	C	A	G	C	G	A	G	G
24	T	T	A	C	G	A	C	G	A	C	C	T	A	C	G	C	G	G	A	T	G	G	G	T	C	A	G	C	G	A	G	G
25	T	T	A	C	G	A	C	G	A	C	A	T	A	C	G	C	G	G	A	T	G	G	G	T	C	A	G	C	G	A	G	G
26	T	C	A	C	G	A	C	G	A	C	C	T	A	C	G	T	G	G	A	T	A	G	G	T	C	A	G	C	G	A	G	G
27	T	C	A	C	G	A	C	G	A	C	A	T	A	C	G	T	G	G	A	T	A	G	G	T	C	C	G	C	G	A	G	G
28	T	C	A	C	G	A	C	G	A	C	A	T	A	C	G	T	G	G	A	T	G	G	G	T	C	C	G	C	G	A	G	G
29	T	C	A	C	G	A	C	G	A	C	A	T	G	C	G	T	G	G	A	T	G	G	G	T	C	C	G	T	G	A	G	G
30	T	C	A	C	G	A	C	G	A	C	A	T	A	C	G	T	G	G	A	T	G	G	G	T	C	C	G	T	G	A	G	G
31	T	C	A	C	G	A	C	G	A	C	A	T	A	C	G	T	G	G	A	T	G	G	G	T	C	C	T	C	G	A	G	G
32	T	C	A	C	G	A	C	G	A	C	A	G	A	C	G	T	G	G	A	T	G	G	G	T	C	C	T	C	G	A	G	G
33	T	C	A	C	G	A	C	G	A	A	C	T	A	C	G	C	G	G	A	T	A	G	G	T	C	A	G	C	G	A	G	G
34	T	C	A	C	G	A	C	G	A	A	C	T	A	C	G	C	G	G	A	T	A	T	G	C	C	A	G	C	G	A	G	G
35	T	C	A	C	G	A	C	G	A	A	C	T	G	C	G	C	G	G	A	T	A	T	G	T	C	A	G	C	G	A	G	G
36	T	C	C	T	G	A	C	G	A	A	C	T	G	C	G	C	G	G	C	T	A	T	G	T	C	A	G	C	G	A	G	G
37	T	C	A	T	G	A	C	G	A	A	C	T	G	C	G	C	G	G	C	T	A	T	G	T	C	A	G	C	G	A	G	G
38	T	C	A	C	G	A	C	G	A	A	C	G	A	C	G	C	G	G	A	T	G	G	G	G	T	A	G	C	G	A	G	G
39	T	C	A	C	G	A	C	G	A	A	C	G	A	T	G	C	G	G	A	T	G	G	G	T	T	A	G	C	G	A	G	G
40	C	C	A	C	G	A	C	G	A	A	C	G	A	T	G	C	G	G	A	T	G	G	G	T	T	A	G	C	G	A	G	G
41	C	C	A	C	G	A	T	G	A	A	C	G	A	T	G	C	G	T	A	T	G	G	G	T	T	A	G	C	G	A	G	G
42	C	C	A	C	G	A	T	G	A	A	C	G	A	T	G	C	G	G	A	T	G	G	G	T	T	A	G	C	G	A	G	G
a Nucleotide position on the Sakai STEC O157 reference genome [GenBank:NC_002695].
